# Supplementary material for: Development and Validation of the General Dietary Behavior Inventory (GDBI) in Scope of International Nutrition Guidelines
Source: Nutrients. 2021 Apr 17;13(4):1328. doi: 10.3390/nu13041328 (PMC8073993; doi:10.3390/nu13041328)
Supplement: Supplementary file 1 [file nutrients-13-01328-s001.zip]

Archive with 1 entries (1 files):
- nutrients-1138705-supplementary.pdf
